# Supplementary material for: Characterization and QTL Mapping of a Major Field Resistance Locus for Bacterial Blight in Rice
Source: Plants (Basel). 2022 May 25;11(11):1404. doi: 10.3390/plants11111404 (PMC9182613; doi:10.3390/plants11111404)
Supplement: Supplementary file 1 [file plants-11-01404-s001.zip]

Archive with 1 entries (1 files):
- plants-1709553-supplementary.pdf
